# Supplementary material for: Neurophysiology of Sleep-Deprivation Part 1: Effects of Sleep-Deprivation on Event-Related Potentials (ERPs)—Systematic and Mechanistic Review
Source: J Clin Med. 2026 Jun 12;15(12):4576. doi: 10.3390/jcm15124576 (PMC13302370; doi:10.3390/jcm15124576)
Supplement: Supplementary file 1 [file jcm-15-04576-s001.zip]

Archive with 1 entries (1 files):
- jcm-4321868-supplementary.pdf
